# Supplementary material for: Biomarkers of Venous Thromboembolism Recurrence after Discontinuation of Low Molecular Weight Heparin Treatment for Cancer-Associated Thrombosis (HISPALIS-Study)
Source: Cancers (Basel). 2022 Jun 2;14(11):2771. doi: 10.3390/cancers14112771 (PMC9179374; doi:10.3390/cancers14112771)
Supplement: Supplementary file 1 [file cancers-14-02771-s001.zip]

Archive with 1 entries (1 files):
- cancers-1741907-supplementary.pdf
